# Supplementary material for: Genome-wide assessment of imprinted expression in human cells
Source: Genome Biol. 2011 Mar 21;12(3):R25. doi: 10.1186/gb-2011-12-3-r25 (PMC3129675; doi:10.1186/gb-2011-12-3-r25)
Supplement: Additional file 3 — Tables S5 and S6. Candidate windows in LCLs and fibroblasts showing high allelic expression. [file gb-2011-12-3-r25-S3.XLS]

## Sheet: Table S1
Table S1 for LCL
gene	location	AE beyond boundaries?	compatible with imp?	mapped to polymorphism
	chr1:2928125-2960324		no
NBPF3	chr1:21644584-21669203	no	no
	chr1:38997442-39046712		no
	chr1:40562514-40601430		no
POMGNT1/C1orf190	chr1:46442846-46450505	no	yes	yes
	chr1:96628806-96659958		no
	chr1:100568708-100570725		no
	chr1:111326016-111361371		no
PTGFRN	chr1:117330981-117334313	no	no
NBPF1 (UCSC gene)	chr1:145257913-145258065	no	no
	chr1:165805422-165848168		no
	chr1:188008756-188226827		no
	chr1:206833518-206844229		no
	chr1:207277777-207287362		no
	chr1:210509341-210513765		yes
MOSC2	chr1:219001704-219002600	no	no
CNIH3	chr1:222915944-222939096	no	no
PLD5	chr1:240532278-240605695	no	possibly imprinted	yes
	chr1:242452799-242549998		no
PXDN	chr2:1606786-1616655	yes	no
DTNB	chr2:25477094-25488331	no	no
	chr2:33793445-33806125		no
	chr2:37791636-37813872		no
	chr2:45058337-45062196		no
	chr2:47794808-47801605		no
CCDC85A	chr2:56325663-56434437	no	no
	chr2:64403836-64413125		no
	chr2:64421054-64448346		no
	chr2:67883155-67961373		no
	chr2:68766359-68806861		no
	chr2:74993293-75017058		no
CTNNA2	chr2:80544929-80654304	no	no	yes
THNSL2	chr2:88253395-88257403	no	no
SEPT10	chr2:109659753-109677364	no	no
PAX8	chr2:113705738-113720374	no	no
	chr2:122638780-122764499		no
	chr2:122836549-122903055		no
	chr2:122950283-123083369		no
CNTNAP5	chr2:125074696-125284013	no	no
TUBA3D/FAM128A/LOC150776	chr2:131881324-132057539	yes	no
GPR39	chr2:132910627-132981897	no	no
	chr2:164823884-164888569		no
	chr2:170664017-170706331		no
TTN	chr2:179196439-179199199	no	no	no
	chr2:184714151-184909635		no
	chr2:187596388-187791545		no
	chr2:191409573-191437399		no
ZDBF2	chr2:206851557-206892034	yes	yes	no
MSL3L2	chr2:234430820-234441490	yes	no
RAMP1	chr2:238466525-238479991	no	no
ZNF385D	chr3:21667363-21747061	no	no
TRIM71	chr3:32904119-32912600	yes	no	no
	chr3:96773875-97040061		no
	chr3:103255376-103299034		no
	chr3:111118349-111400880		no
nothing	chr4:3017335-3028381		in 3-gen pedigree... But not in trios
UGT2A3	chr4:69783900-69996667	yes	no
	chr4:134823337-134929867		no
	chr4:142726120-142750059		no
INPP4B	chr4:143729444-143770933	no	no
TMEM144	chr4:159378127-159392027	no	no
	chr5:8499336-8504757		no
AX747383 (UCSC gene)	chr5:23893603-24242495	yes	no
CCDC152/SEPP1	chr5:42799269-42855882	yes	no
	chr5:51128684-51238186		no
	chr5:61038451-61078109		no
MAP1B	chr5:71487276-71491849	no	no
NUDT12	chr5:102913894-102926102	no	no
BC036311 (UCSC gene)	chr5:118385679-118397798	no	no
	chr5:124322347-124343930		no
	chr5:133049042-133056392		no
	chr5:133094704-133104797		no
	chr5:133117667-133167338		no
	chr5:153856372-153948215		almost in 3-gen, not in ceu trio
	chr5:177331142-177332854		no
COL23A1	chr5:177672234-177682249	no	no
	chr5:178894316-178909572		no
HLA-B	chr6:31351149-31352000	no	no
SAMD3/TMEM200A (UCSC genes)	chr6:130633251-130794121	no	no	yes
	chr7:7277156-7279569		no
	chr7:12444003-12501115		no
	chr7:26113744-26137739		yes
LOC646762	chr7:29655352-29657963		yes	yes
ZNF479	chr7:56762162-57218679	yes	no
MAG12	chr7:77607359-77648804	no	no
SGCE	chr7:94062804-94119271	no	sort of (both trios look imprinted)	no
GRM8	chr7:126168485-126425087	no	no
	chr7:135522487-135593804		no
	chr7:135649405-135689032		no
DGKI	chr7:137086251-137118369	no	no
CLCN1	chr7:142749433-142754061	no	no
	chr7:153093739-153163623		no
DLGAP2	chr8:1494928-1501416	no	no
	chr8:2341530-2349491		no
CSMD1	chr8:2390668-2843299	yes	no
CSMD1	chr8:2969758-3020222	no	no
GATA4	chr8:11653747-11654649	no	no
SGCZ	chr8:13914581-14016017	yes	no
	chr8:17033939-17045955		no
NRG1	chr8:32074691-32286306	no	no
	chr8:63047866-63131962		no
NKAIN3	chr8:63931285-63940907	no	no
CYP7B1	chr8:65661746-65770915	yes	no
	chr8:92978881-92991043		no
SAMD12	chr8:119702442-119722156	yes	no
	chr8:119874322-119906332		no
	chr8:128661438-128667482		no
	chr8:128698120-128706798		no
	chr8:136817960-136825692		no
KIAA1797	chr9:20660092-20670198	no	no
	chr9:29825397-29935574		no
	chr9:97454532-97543996		no
	chr9:114785398-114797457		no
	chr9:114814989-114836374		no
DEC1	chr9:117036446-117161245	no	no
PPAPDC3	chr9:133173200-133174294	no	sort of	no
	chr10:6209691-6211930		no
	chr10:6216172-6217688		no
FRMD4A	chr10:13842265-14100685	no	no
PLXDC2	chr10:20180814-20256180	no	no
	chr10:38695484-42180048		no
OR13A1	chr10:45118208-45149813	yes	no
ARHGAP22 (UCSC gene)	chr10:49528754-49542474	yes	no
SLC16A9	chr10:61082207-61139142	no	no
CHST3	chr10:73399656-73425784	no	no
	chr10:86742508-86955184		no
CUZD1/FAM24B	chr10:124580760-124632192	yes	no
C11orf21	chr11:2275443-2279405	no	yes	yes
KCNQ1	chr11:2567042-2661751	no	yes
TRIM5/TRIM22 (UCSC Genes)	chr11:5766053-5775192	no	yes/not trios	yes
	chr11:18167390-18182318		no
PTPN5	chr11:18759079-18849913	yes	no
ASRGL1	chr11:61915237-61917305	no	no
	chr11:77533005-77553034		no
	chr11:92980277-92982836		no
HEPHL1	chr11:93445262-93490696		no
	chr11:114451329-114501651		no
CADM1	chr11:114549098-114727230	yes	no
	chr11:134137033-134169729		no
	chr12:9514883-9649634		yes
	chr12:12993872-13008061		no
SLCO1B3	chr12:20838029-20951351	yes	no
ABCC9	chr12:21967227-21970834	no	no
TMTC1	chr12:29565287-29632315		no
spans a bunch of small genes, but no SNPs in any of them	chr12:53802892-54091914	yes	yes (didn't include in unannotated??)	no
	chr12:61824389-61826743		no
PTPRB	chr12:69188879-69250980	yes	no
	chr12:92211186-92217065		no
	chr12:111851074-111860366		no
RIMBP2 (UCSC gene)	chr12:129658821-129753596	no	no
LOC100101938	chr13:18672848-18836534	yes	no
	chr13:22308009-22345593		no
	chr13:59742224-59745319		yes (didn't include in unannotated??)
	chr13:68457371-68857922		no
TBC1D4	chr13:74767653-74771788		no	yes
	chr13:75013990-75021679		no
	chr14:33537091-33542859		possibly imprinted
	chr14:39957002-39965858		no
RGS6	chr14:71503755-71925692	no	yes	yes
SERPINA9	chr14:93999120-94000709	no	no
	chr15:19956868-20342795		no
	chr15:21249101-21365465		no
snrpn/snurf/IPW	chr15:22752672-22957748	yes	yes	no
	chr15:23680752-23680940		no
SLC28A2	chr15:43330573-43358678	yes	no
	chr15:43419160-43427919		no
ZNF597	chr16:3426111-3433491		yes informative in trios only	no
A2BP1	chr16:6089093-6117576	no	no
	chr16:54019260-54035547		yes
CDH11	chr16:63554514-63579615	no	no	yes
	chr16:73403547-73434113		no
CA5A	chr16:86505996-86509986		no
ZNF232/USP6	chr17:4960392-4983978	yes	no
ALOX12P2	chr17:6699238-6714014	no	almost	no
RICH2	chr17:12803084-12805387	no	in 3-gen pedigree... But not in trios	no
ACCN1	chr17:29388835-29390660	no	no
SLFN5	chr17:30599233-30623671	yes	no
AXIN2	chr17:60968360-60985053	no	no
MXRA7	chr17:72196047-72213312	no	no
	chr17:73174871-73184745		no
	chr17:74123392-74136641		no
ENPP7	chr17:75313177-75329032	yes	no
COLEC12	chr18:323739-328132	no	no
FAM38B	chr18:10824568-11022027	no	no
	chr18:11027452-11038468		no
	chr18:21218583-21293512		no
LOC647946	chr18:35545354-35585296	no	no
ALPK2	chr18:54421977-54430965	no	no
	chr18:54448200-54469013		no
NETO1	chr18:68624308-68639011	no	no
	chr18:73181529-73276556		no
	chr19:20226515-20276998		no
	chr19:33642044-33685199		no
	chr19:33783434-33786715		no
CEACAM4	chr19:46799047-46844069	yes	no
PNMAL1	chr19:51663203-51666164	no	no
KLK3	chr19:56053284-56054838		no
ZNF331	chr19:58734264-58769368	no	yes	no
downstream ZNF331	chr19:58773710-58798651		yes
	chr19:58967487-58970920		yes (didn't include in unannotated??)
	chr19:59425145-59428822		no
NLRP2/GP6	chr19:60176985-60231360	yes	no
ZFP28	chr19:61755728-61757825	no	no
	chr20:301085-308610		no
	chr20:7040386-7044030		no
MACROD2	chr20:15352481-15528283	no	no	yes
KIF16B	chr20:16480420-16481812	no	no
L3MBTL/SGK2	chr20:41574789-41628216	no	yes	no
EYA2	chr20:44990424-45173681	no	no
GNASAS/GNAS	chr20:56827815-56895310	no	yes	no
	chr20:58213375-58384823		no
	chr20:58527261-58532301		no
	chr21:14686182-14687773		in 3-gen pedigree... But not in trios
C21orf7	chr21:29416121-29464331	no	no
TMPRSS3	chr21:42666792-42678725	no	no
C21orf29	chr21:44921432-44922424	no	no
PCBP3	chr21:46145927-46151094	no	no
	chr22:17659641-17663738		no
	chr22:20766180-20769298		no
	chr22:22091356-22104625		no
	chr22:22572973-22573736		no
	chr22:22577310-22587337		no
	chr22:23959682-23991725		no
	chr22:24186231-24254444		no
	chr22:33614369-33622292		no
	chr22:33669202-33677360		no
	chr22:33715028-33788222		no
ISX	chr22:33807265-33811776	no	no
	chr22:33846556-33856571		no
	chr22:48186750-48220751		no
	chr22:48294822-48297186		no
	chr22:48297912-48302537		no
	chr22:48312971-48332909		no
	chr22:48334326-48335655		no

## Sheet: Table S2
Table S2 for FB
gene	location	monoallelic expression passed gene boundary?	compatible with imprinting?	mapped to polymorphism
	chr1:41612409-41677434		no	no
L1TD1	chr1:62445134-62449706	no	no	yes
	chr1:72584492-72610078		yes	yes
HORMAD1	chr1:148937108-41677434	yes	no	no
PM20D1	chr1:204053558-204133636	yes	no	yes
	chr1:213206874-213245106		no
	chr2:74992350-75033179		no
thnsl2	chr2:88244352-88265923	yes	no	yes
PAX8	chr2:113710887-113749237	no	no	yes
	chr2:187422507-187893532		yes	no
zdbf2	chr2:206851557-206892034	yes	yes	no
NGEF	chr2:233465923-233492962	no	no	yes
LOC151174	chr2:238798795-238808976	no	no	no regression data
CHL1	chr3:222473-873661	yes	no	yes
LOC401127	chr4:39158779-39159243	yes	no	no
tbck	chr4:107395553-107398008	yes	no	no regression data
	chr4:189777677-190943126		no
AX747383	chr5:21625070-24227194	yes	no	no
	chr5:95996279-96002975		no
GM2A	chr5:150626840-150626973	yes	no	yes
	chr5:150927912-151017522		no
	chr5:167881868-167890132		no
	chr5:178894316-178909572		no
	chr6:12888171-12895233		no
PHACTR1	chr6:12903017-13056374	no	no	yes
HLA-A	chr6:30056461-30057476	yes	no	no
PSORS1C1	chr6:31193179-31215237	yes	no	yes
	chr6:31536946-31538778		no
HLA-DOB	chr6:32888295-32899277	yes	no
TREML3	chr6:41293408-41293452	yes	no	no regression data
	chr6:72376503-72653850		no
	chr6:121821345-121869663		no
tcf21	chr6:134256269-134259392	yes	no	no
txlnb	chr6:139605315-139633969	yes	no	yes
plagl1	chr6:144303173-144370661	no	yes	no
RAET1G	chr6:150267711-150293075	yes	no	no regression data
	chr7:166359-188894		no
SDK1	chr7:3463257-4274635	yes	no	yes
	chr7:7298846-7310242		no
DGKB	chr7:14154048-14571423	no	no	yes
	chr7:17429396-17458297		no
abca13	chr7:48285344-48420703	yes	no	yes
	chr7:52808383-53223557		yes
peg10	chr7:94125000-94134729	no	yes	no
OR2AE1	chr7:99312363-99325007	yes	no	no regression data
MEST/COPG2	chr7:129924138-129938930	no	yes	no
KLF14	chr7:130066212-130088016	yes	yes	no
CHRM2	chr7:136211219-136289976	no	no	no
	chr7:154645752-154669893		no
ERICH1 (UCSC gene)	chr8:566209-602758	no	no	no
	chr8:2059749-5691588		no
	chr8:49572117-49581114		no
	chr8:64114235-64210464		no
	chr8:70083152-70154934		no
	chr8:134160466-134176405		no
kcnk9	chr8:137661784-140777899	yes	no
PSCA	chr8:143758933-143761003	no	no	yes
	chr9:33574837-33666027		no
	chr9:74111463-74150583		no
	chr9:124273685-124275969		no
	chr10:16595808-16599387		no
	chr10:33689029-33719783		no
	chr10:38714615-42178160		no
	chr10:113167121-113196095		no
	chr10:123686677-123705392		no
H19	chr11:1973195-1974744	no	yes	no
kcnq1	chr11:2579585-2867197	no	yes	no
	chr11:3524620-3616569		no
	chr11:6236824-6248235		no
CCKBR	chr11:6249786-6257753		no	yes
	chr11:12066168-12067668	yes	no
	chr11:34693137-34834337		no
	chr11:77533005-77553034		no
	chr11:89318458-89538451		no
NTM	chr11:130747314-130878218	no	no	no regression data
NTM	chr11:130991630-131261645	no	no	no regression data
	chr12:29440625-29485338		no
	chr12:46989428-47017142		no
	chr12:70922902-70997756		no
	chr12:128151680-128230923		no
	chr13:21518466-21725752		no
	chr13:30218815-30310128		no
	chr13:35640906-35663970		no
	chr13:62892087-64430663		no
	chr14:22561169-22564888		no
	chr14:70693468-70717825		no
	chr14:76501511-76521957		no
DLK1	chr14:100270398-100270398	no	yes	no
MEG3/RTL1/MEG8	chr14:100367268-100608884	yes	yes	no
MKRN3/MAGEL2/NDN/SNRPN-SNURF/IPW	chr15:21362685-22931749	yes	yes	no
SLC28A2/GATM	chr15:43312686-43481610	yes	no	yes
	chr15:74457971-74460771		no
	chr16:3355563-3366918		yes	no
ZNF597/NAT15	chr16:3421931-3446776	yes	yes	no
	chr16:79755648-79758130		no
	chr16:86327205-86336888		no
	chr17:3140473-3299081		no
	chr17:41604896-41620711		yes	yes
	chr18:27358696-27380668		no
	chr18:59733847-59751364		no
	chr19:21394726-21472024		no
ZNF429/ZNF100	chr19:21510662-21699893	yes	no	yes
	chr19:51663203-51667007		no
znf331	chr19:58734264-58801619	yes	yes	no
zim2/peg3	chr19:62014567-62036725	no	yes	no
L3MBTL/SGK2	chr20:41574789-41647939	yes	yes	no
	chr20:44513354-44575240		no
GNASAS/GNAS	chr20:56817570-56898966	yes	yes	no
	chr21:38619306-38619925		no
	chr21:22563914-22564172		no
	chr21:22570304-22642204		no
